# Supplementary material for: Magnesium production by molten salt electrolysis with liquid tin cathode and multiple effect distillation
Source: Front Chem. 2023 Jul 3;11:1192202. doi: 10.3389/fchem.2023.1192202 (PMC10351870; doi:10.3389/fchem.2023.1192202)
Supplement: Supplementary file 1 [file DataSheet1.xlsx]

## Sheet: Intro
GUIDELINES FOR USING THIS WORKBOOK
Name:	madison :)
Entity:	wpi :))
			PURPOSE
			SUCCESS CHECKLIST (before starting, make sure to have the following)
				Process Flow Diagram
				Mass & Energy Balances
				Stream Tables
				Equipment List (including equipment sizes)
				Utility requirements for equipment
			FEEDBACK. You will see the following fields herein
			INPUT REQ'D	These fields require a value from your process.
			SUGGESTED	These fields contain parameter values that are suggested (e.g., pricing).
			OUTPUT	These fields output information to other sheets.
			FLAG	These fields call your attention if needed.
			ERROR	These fields require corrections to be made.
			VALID RESULT	These fields signal acceptable outcomes.
			WORKSHEETS
			GUIDES
			PRODUCTION SCALE, CAPACITY FACTOR
			EQUIPMENT LIST, SIZES, COSTS
			UTILITIES
			STAGES FOR USING THIS SPEADSHEET

## Sheet: PFD
PROCESS FLOW DIAGRAM
Overall inputs and outputs must be at 25C and 1bar. Include compressor for pressurized gas feeds. Include compressors in 'Equipment' sheet.
If a feed stream is multiphase at STP, then separate it into two distinct feed streams.

## Sheet: Material Balance
MATERIAL BALANCE
											NON-EDITABLE VALUES ARE BLUE			EDITABLE VALUES ARE PURPLE
	Molar Mass										% Element Removed in Purifier							Stream 1		Stream 3a:		Stream 6a:		Stream 8a:
	Element			Compound							Aluminum		1	If any of these values are less than 100%, there will be accumulation and an error in the Streams tab.				MgO	0.899	MgF2	1	MgF2	0.48	Mg	0.9985
	C	12.0107		MgO				40.3044			Iron		1					MgCl2	0			CaF2	0.48	Sn	0.0015
	O	15.9994		CO2				44.0095			Manganese		1					CaO	0.02			MgO	0.04	Au	0
	Mg	24.305		O2				31.9988			Silicon		1					ZnO	0.001			YF3	0	Cu	0
	Sn	118.71		MgF2				62.3018			Other			KF:CaF2		0.147059		Fe2O3	0.02			Stream 6.1:		Pb	0
	Ca	40.078		CaO				56.0774			Sn:Mg HHC Exit Ratio		2	K:Ca		0.192798		SiO2	0.05			NaF	0.266667	The values in this stream are controlled by the fluoride switch. Edit values within the IF statement to change compositions
	F	18.9984		CaF2				78.0748			% of Zn feed in Product		1	LiF:CaF2		0.122549		Al2O3	0.01			LiF	0.333333
	Zn	65.39		Al2O3				101.961			% Cathode in Waste		0.7	Li:Ca		0.0638817		MnO	0			KF	0.4
	Fe	55.845		Fe2O3				159.688			Mg Recovered/VCD Pass		0.9					Na2O	0			Y2O3	0
	Si	28.0855		Na2O				61.9788			Scrap Feed (kg/hr)		3861.07					K2O	0
	Al	26.9815		SiO2				60.0843			Target Production		2283.11	these curently do nothing				Li2O	0
	Na	22.9897		K2O				94.196											1
	K	39.0983		YF3				145.901			MgF2:CaF2 Bath Ratio		1
	Cl	35.453		ZnO				81.3894			Mg:Ca Bath Ratio (fluorides)		0.759976
	Y	88.9059		NaF				41.9881			MgO:CaF2 Bath Ratio		0.0833333
	Li	6.941		KF				58.0967			Mg:Ca Bath Ratio (oxide)		0.0978964
	Mn	54.938		Y2O3				225.81			O:Ca Bath Ratio		0.0644429
	Zr	91.224		LiF				25.9394			YF3:CaF2		0
	Au	196.966		Li2O				29.8814			Y:Ca		0
	Cu	63.546		MnO				70.9374			NaF:CaF2		0.0980392
	Pb	207.2		MgCl2				95.211			Na:Ca		0.104571
More Fluorides?		yes		ZrO2				123.223
Carbon Anode?		yes
Tin Oxide Feed?		yes
Cathode Selector		Sn
yes	Sn
no	Au	DO NOT EDIT ANYTHING IN THE TABLE
	Cu	Each stream has unique equations based on its relationship to other streams
	Pb
Streams and Substreams
		Kg/Hr																					Mass Fraction																							Stream	1	3	5
Stream		Mg	O	Sn	Au	Cu	Pb	C	Ca	F	Mn	Zn	Fe	Si	Al	Na	K	Li	Cl	Y	Zr	Total	Mg	O	Sn	Au	Cu	Pb	C	Ca	F	Mn	Zn	Fe	Si	Al	Na	K	Li	Cl	Y	Zr				Mg	0.542129	0.390117	0
1a: MgO Feed		2093.2	1544.9	0	0	0	0	0	55.1895	0	0	3.10207	54.0107	90.2401	20.4348	0	0	0	0	0	0	3861.07	0.542129	0.400121	0	0	0	0	0	0.0142938	0	0	0.000803422	0.0139885	0.0233717	0.0052925	0	0	0	0	0	0	1	IH		O	0.400121	0	1
2: Carbon Feed		0	0	0	0	0	0	582.271	0	0	0	0	0	0	0	0	0	0	0	0	0	582.271	0	0	0	0	0	0	1	0	0	0	0	0	0	0	0	0	0	0	0	0	1	IH		Ca	0.0142938	0	0
3a: MgF2		75.4119	0	0	0	0	0	0	0	117.894	0	0	0	0	0	0	0	0	0	0	0	193.306	0.390117	0	0	0	0	0	0	0	0.609883	0	0	0	0	0	0	0	0	0	0	0	1	IH		F	0	0.609883	0
3b: KF, NaF, Y2O3, LiF		0	0	0	0	0	0	0	0	19.5896	0	0	0	0	0	5.77123	10.6404	3.5256	0	0	0	39.5269	0	0	0	0	0	0	0	0	0.495603	0	0	0	0	0	0.146008	0.269195	0.0891951	0	0	0	1
4: Cathode Refill		0	9.942	73.7662	0	0	0	0	0	0	0	0	0	0	0	0	0	0	0	0	0	83.7082	0	0	1	0	0	0	0	0	0	0	0	0	0	0	0	0	0	0	0	0	1	IH		inverse
5: Vented O2		0	1551.28	0	0	0	0	582.271	0	0	0	0	0	0	0	0	0	0	0	0	0	1551.28	0	0.727088	0	0	0	0	0.272912	0	0	0	0	0	0	0	0	0	0	0	0	0	1	HO			1.82017	0	0.925642
6a: Bath Out		47.3455	3.55657	0	0	0	0	0	55.1895	117.894	0	0	0	0	0	0	0	0	0	0	0	223.986	0.211378	0.0158786	0	0	0	0	0	0.246398	0.526346	0	0	0	0	0	0	0	0	0	0	#VALUE!	1	HO			0.0911275	0	-3.45624
6b: More Bath		0	0	0	0	0	0	0	0	19.5896	0	0	0	0	0	5.77123	10.6404	3.5256	0	0	0	39.5269	0	0	0	0	0	0	0	0	0.495603	0	0	0	0	0	0.146008	0.269195	0.0891951	0	0	0	1				-0.726612	1	-0.433959
6c: MgCl2		0	0	0	0	0	0	0	0	0	0	0	0	0	0	0	0	0	0	0	0	0	0	0	0	0	0	0	0	0	0	0	0	0	0	0	0	0	0	0	0	0					-0.10559	0	4.00478
7: VCD Feed		2356.96	0	4713.93	0	0	0	0	0	0	0	3.10207	54.0107	90.2401	20.4348	0	0	0	0	0	0	7238.68	0.325607	0	0.651214	0	0	0	0	0	0	0	0.000428541	0.0074614	0.0124664	0.00282299	0	0	0	0	0	0	1	HV
8a: Mg Product		2121.27	0	3.18668	0	0	0	0	0	0	0	0	0	0	0	0	0	0	0	0	0	2124.45	0.9985	0	0.0015	0	0	0	0	0	0	0	0	0	0	0	0	0	0	0	0	0	1	VO
8b: Non-Cathode Impurities, extra Mg		0	0	0	0	0	0	0	0	0	0	3.10207	0	0	0	0	0	0	0	0	0	3.10207	0	0	0	0	0	0	0	0	0	0	0	0	0	0	0	0	0	0	0	0	0
9: Recycle Out		235.696	0	4710.74	0	0	0	0	0	0	0	0	54.0107	90.2401	20.4348	0	0	0	0	0	0	5111.12	0.0461144	0	0.921665	0	0	0	0	0	0	0	0	0.0105673	0.0176556	0.00399809	0	0	0	0	0	0	1	VP
10: Waste		0	0	70.5795	0	0	0	0	0	0	0	0	54.0107	90.2401	20.4348	0	0	0	0	0	0	235.265	0	0	0.3	0	0	0	0	0	0	0	0	0.229574	0.383568	0.0868584	0	0	0	0	0	0	1	PO
11: Recycle In		235.696	0	4640.16	0	0	0	0	0	0	0	0	0	0	0	0	0	0	0	0	0	4875.86	0.0483395	0	0.951661	0	0	0	0	0	0	0	0	0	0	0	0	0	0	0	0	0	1	PH
Combined Streams
		Kg/Hr																					Mass Fraction																						Converting things back into compounds
Stream		Mg	O	Sn	Au	Cu	Pb	C	Ca	F	Mn	Zn	Fe	Si	Al	Na	K	Li	Cl	Y	Zr	Total	Mg	O	Sn	Au	Cu	Pb	C	Ca	F	Mn	Zn	Fe	Si	Al	Na	K	Li	Cl	Y				Stream 1	Fraction		Stream 3
1: MgO Feed		2093.2	1544.9	0	0	0	0	0	55.1895	0	0	3.10207	54.0107	90.2401	20.4348	0	0	0	0	0	0	3861.07	0.542129	0.400121	0	0	0	0	0	0.0142938	0	0	0.000803422	0.0139885	0.0233717	0.0052925	0	0	0	0	0	0	1	IH	MgO	0.899		MgF2	0.830235
2: Carbon Feed		0	0	0	0	0	0	582.271	0	0	0	0	0	0	0	0	0	0	0	0	0	582.271	0	0	0	0	0	0	0	0	0	0	0	0	0	0	0	0	0	0	0	0	0	IH	CaO	0.02		KF	0.067906
3: MgF2		75.4119	0	0	0	0	0	0	0	137.484	0	0	0	0	0	5.77123	10.6404	3.5256	0	0	0	232.833	0.323889	0	0	0	0	0	0	0	0.590482	0	0	0	0	0	0.024787	0.0456998	0.0151422	0	0	0	1	IH	Fe2O3	0.02		NaF	0.0452707
4: Cathode Refill		0	9.942	73.7662	0	0	0	0	0	0	0	0	0	0	0	0	0	0	0	0	0	83.7082	0	0.11877	0.88123	0	0	0	0	0	0	0	0	0	0	0	0	0	0	0	0	0	1	IH	SiO2	0.05		LiF	0.0565883
5: Vented O2		0	1551.28	0	0	0	0	582.271	0	0	0	0	0	0	0	0	0	0	0	0	0	2133.55	0	0.727088	0	0	0	0	0.272912	0	0	0	0	0	0	0	0	0	0	0	0	0	1	HO	Al2O3	0.01		Y2O3	0
6: Bath Out		47.3455	3.55657	0	0	0	0	0	55.1895	137.484	0	0	0	0	0	5.77123	10.6404	3.5256	0	0	0	263.512	0.179671	0.0134968	0	0	0	0	0	0.209438	0.521735	0	0	0	0	0	0.0219012	0.0403792	0.0133793	0	0	0	1	HO	Na2O	0		Total	232.833
7: VCD Feed		2356.96	0	2356.96	0	0	0	0	0	0	0	3.10207	54.0107	90.2401	20.4348	0	0	0	0	0	0	4881.72	0.482815	0	0.482815	0	0	0	0	0	0	0	0.000635447	0.0110639	0.0184853	0.00418598	0	0	0	0	0	0	1	HV	K2O	0			1
8: Mg Product		2121.27	0	3.18668	0	0	0	0	0	0	0	3.10207	0	0	0	0	0	0	0	0	0	2127.56	0.997044	0	0.00149781	0	0	0	0	0	0	0	0.00145804	0	0	0	0	0	0	0	0	0	1	VO	Li2O	0
9: Recycle Out		235.696	0	4710.74	0	0	0	0	0	0	0	0	54.0107	90.2401	20.4348	0	0	0	0	0	0	5111.12	0.0461144	0	0.921665	0	0	0	0	0	0	0	0	0.0105673	0.0176556	0.00399809	0	0	0	0	0	0	1	VP	ZnO	0.001
10: Waste		0	0	70.5795	0	0	0	0	0	0	0	0	54.0107	90.2401	20.4348	0	0	0	0	0	0	235.265	0	0	0.3	0	0	0	0	0	0	0	0	0.229574	0.383568	0.0868584	0	0	0	0	0	0	1	PO	Y2O3	0
11: Recycle In		235.696	0	4640.16	0	0	0	0	0	0	0	0	0	0	0	0	0	0	0	0	0	4875.86	0.0483395	0	0.951661	0	0	0	0	0	0	0	0	0	0	0	0	0	0	0	0	0	1	PH	MnO	0
Mole Flow Rates and Fractions																																													Total	3861.07
		kMol/hr																					Mol Fraction																							1
Stream		Mg	O	Sn	Au	Cu	Pb	C	Ca	F	Mn	Zn	Fe	Si	Al	Na	K	Li	Cl	Y	Zr	Total	Mg	O	Sn	Au	Cu	Pb	C	Ca	F	Mn	Zn	Fe	Si	Al	Na	K	Li	Cl	Y
1: MgO Feed		86.1223	96.5596	0	0	0	0	0	1.37705	0	0	0.0474395	0.967153	3.21305	0.757362	0	0	0	0	0	0	189.044	0.455567	0.510779	0	0	0	0	0	0.0072843	0	0	0.000250944	0.00511602	0.0169963	0.00400627	0	0	0	0	0	0	1	IH	Mass Ratios
2: Carbon Feed		0	0	0	0	0	0	48.4794	0	0	0	0	0	0	0	0	0	0	0	0	0	48.4794	0	0	0				1	0	0	0	0	0	0	0	0	0	0	0	0	0	1	IH	1.81479
3: MgF2 Feed		3.10273	0	0	0	0	0	0	0	7.23659	0	0	0	0	0	0.251035	0.272145	0.507939	0	0	0	11.3704	0.272877	0	0	0	0	0	0	0	0.636439	0	0	0	0	0	0.0220779	0.0239345	0.0446718	0	0	0	1	IH	0.273681
4: Cathode Refill		0	0.621398	0.621398	0	0	0	0	0	0	0	0	0	0	0	0	0	0	0	0	0	1.2428	0	0.5	0.5	0	0	0	0	0	0	0	0	0	0	0	0	0	0	0	0	0	1	IH	0.109437
5: Vented O2		0	96.9587	0	0	0	0	48.4794	0	0	0	0	0	0	0	0	0	0	0	0	0	145.438	0	0.666667	0	0	0	0	0.333333	0	0	0	0	0	0	0	0	0	0	0	0	0	1	HO	0.0393447
6: Bath Out		1.94798	0.222294	0	0	0	0	0	1.37705	7.23659	0	0	0	0	0	0.251035	0.272145	0.507939	0	0	0	11.815	0.164873	0.0188145	0	0	0	0	0	0.116551	0.61249	0	0	0	0	0	0.0212471	0.0230338	0.0429909	0	0	0	1	HO	1.00282
7: VCD Feed		96.9745	0	19.8548	0	0	0	0	0	0	0	0.0474395	0.967153	3.21305	0.757362	0	0	0	0	0	0	121.814	0.796085	0	0.162992	0	0	0	0	0	0	0	0.000389441	0.00793957	0.0263766	0.00621735	0	0	0	0	0	0	1	HV	0.123857
8: Mg Product		87.277	0	0.0268443	0	0	0	0	0	0	0	0.0474395	0	0	0	0	0	0	0	0	0	87.3513	0.99915	0	0.000307314	0	0	0	0	0	0	0	0.000543089	0	0	0	0	0	0	0	0	0	1	VO	2.29452
9: Recycle Out		9.69745	0	39.6828	0	0	0	0	0	0	0	0	0.967153	3.21305	0.757362	0	0	0	0	0	0	54.3178	0.178532	0	0.730567	0	0	0	0	0	0	0	0	0.0178055	0.0591528	0.0139432	0	0	0	0	0	0	1	VP	1
10: Waste		0	0	0.594554	0	0	0	0	0	0	0	0	0.967153	3.21305	0.757362	0	0	0	0	0	0	5.53212	0	0	0.107473	0	0	0	0	0	0	0	0	0.174825	0.580799	0.136903	0	0	0	0	0	0	1	PO	2.40234
11: Recycle in		9.69745	0	39.0882	0	0	0	0	0	0	0	0	0	0	0	0	0	0	0	0	0	48.7857	0.198777	0	0.801223	0	0	0	0	0	0	0	0	0	0	0	0	0	0	0	0	0	1	PH	0.11058
																																											0		2.29176
[truncated: 4 more columns]

## Sheet: MgO Emissions
MgO PRODUCTION EMISSIONS
			H2O Molar Mass	18.0152	H2O vap enthalpy	0.626786
			CO2 Molar Mass	44.0095
Compound	MgO Frac Magnesite	MgO Frac Brine	Molar Mass	Hydroxide Molar Mass	Carbonate Molar Mass	Hydroxide Total Mass	Carbonate Total Mass		Mass Flow Rate (MgO) (kg/hr)	3861.07
Magnesium Oxide	0.899	0.98	40.3044	58.3196	84.3139	1.30083	1.88064		Molar Flow Rate (mol/hr)	95797.8
Calcium Oxide	0.02	0.01	56.0774	74.0926	100.087	0.0264251	0.035696		Hydroxide Energy (MJ/hr)	7771.31
Aluminum Oxide	0.01		101.961	156.007	101.961	0.0153006	0.01		Carbonate Energy (MJ/hr)	24177.4
Iron Oxide	0.02		159.688	213.734	159.688	0.0267689	0.02		Mg(OH)2 Flow Rate (kg/hr)	5600.62
Silicon Oxide	0.05		60.0843	96.1147	60.0843	0.0799832	0.05		CO2 from MgCO3 (kg/hr)	3852.89
Chlorine	0		35.453	35.453	35.453	0	0		H2O in low/med (kg/hr)	4582.32
Sodium Oxide	0		61.9788	79.994	105.988	0	0		Ultrasonic energy in low (MJ/hr)	9.31586
Potassium Oxide	0		94.196	112.211	138.206	0	0		Thermal energy in med (MJ/hr)	186.317
Zinc Oxide	0.001		81.3894	99.4046	125.399	0.00122135	0.00154073		CO2 from MgCO3 (kg CO2/kg Mg)	1.81095
Yttrium Oxide	0		225.81	279.856	357.839	0	0
Total	1	0.99				1.45053	1.99788
Emissions Table		Electricity emissions factor		0.024	kg CO2e/kWh, hydropower average
Raw mat'l-heat-anode	Magnesite-gas-C	Brine-gas-C	Brine-electricity-SOM	Units
1 kg Mg requires	3.68525	2.40538	2.40538	kg ore/kg Mg product		Carbonate Emissions
Carbonate CO2 emissions	1.84067	0	0	kg CO2/kg Mg product
Anode use	0.306797	0.306797	0.00274561	kg anode/kg Mg product, based on Al LCA		Direct Electrolysis Emissions
Anode production emissions	0.336737	0.336737		kg CO2/kg Mg product (Table 3)
Anode use emissions	1.12492	1.12492	0	kg CO2/kg Mg product
Total anode emissions	1.46166	1.46166	0	kg CO2/kg Mg product
NaOH per kg Mg(OH)2	0	3.28588	3.28588	kg NaOH/kg Mg(OH)2		Precipitating Agent Energy
NaOH energy/kg	0	2.5	2.5	kWh/kg NaOH chlor-alkali
Precipitation emissions/kg	0	0.197153	0.197153	kg CO2/kg Mg product
Fraction water	0.05	0.45	0.45	kg water/kg total ore		Drying Energy
1 kg Mg --> this much water	0.184262	1.08242	1.08242	kg water/kg Mg product
Assumed drying efficiency	0.5	0.5	3	kWh thermal energy/kWh vaporization enthalpy; brine-electricity assumes ultrasonic drying
Drying energy	0.230986	1.35689	0.226149	kWh/kg Mg product
Calcination enthalpy	0.332092	0.55963	0.55963	kWh/kg MgO		Calcination Energy
Assumed efficiency	0.5	0.5	0.5	kWh thermal energy/kWh required energy
Calcination energy	1.1014	1.85604	1.85604	kWh/kg Mg product
Total thermal energy	1.33239	3.21294	2.08219	kWh/kg Mg product
Gas combustion emissions	0.1836	0.1836		kg CO2/kWh, .051 kg/MJ		Thermal Energy Emissions
Electric heating emissions			0.0499726	kg CO2e/kWh, hydropower average
Total thermal emissions	0.244626	0.589895	0.104053	kg CO2/kg Mg product
Electrolysis energy	11.203	11.203	18.7	kWh/kg Mg product		Indirect Electrolysis Emissions
Electricity emissions intensity	0.024	0.024	0.024	kg CO2/kg Mg product
Electrolysis electricity emissions	0.268872	0.268872	0.4488	kg CO2/kg Mg product
Carbonate CO₂ emissions	1.84067	0	0	kg CO2/kg Mg product		Total Emissions
Direct anode emissions	1.46166	1.46166	0	kg CO2/kg Mg product
Precipitation emissions	0	0.197153	0.197153	kg CO2/kg Mg product
Thermal emissions	0.244626	0.589895	0.104053	kg CO2/kg Mg product
Indirect electricity emissions	0.268872	0.268872	0.4488	kg CO2/kg Mg product
Total emissions	3.81583	2.51758	0.750006	kg CO2/kg Mg product

## Sheet: Energy Balance
ENERGY BALANCE
						Temperature (K)		1173	1223	1273	1323	1373	1423	1473	1523	1573
HHC Balance						Celsius		900	950	1000	1050	1100	1150	1200	1250	1300
Constants					Zirconia	Conductivity (S/cm)		0.0424392	0.0554887	0.0710386	0.0892637	0.110314	0.134316	0.161368	0.191547	0.224905
Faraday Constant		96485.3	coulomb/mol			Resistivity (ohm*cm)		23.5631	18.0217	14.0769	11.2028	9.06501	7.44515	6.19702	5.22065	4.44631
Current Yield		0.93	given			Voltage Drop (V)		0	0	0	0	0	0	0	0	0
Electrons/Oxygen		4
Weidman		2.45e-08	V2/K2
Ambient Temp		298	K		Salt Bath	Conductivity (S/cm)		0.659156	1.12689	1.84705	2.91646	4.45435	6.60371	9.53196	13.4311	18.517
HHC Operating temp		1253	K			Resistivity (ohm*cm)		1.51709	0.887399	0.541404	0.342882	0.224499	0.15143	0.10491	0.0744542	0.0540044
Zirconia Thickness		0.2	cm			Voltage Drop (V)		15.1709	8.87399	5.41404	3.42882	2.24499	1.5143	1.0491	0.744542	0.540044
Distance b/w Electrodes		10	cm
Current Density		1	Amps/cm^2
Number of Leads		2			MgO Dissociation Voltage	O2 Enthalpy (kJ/mol)		28.8015	30.5834	32.3734	34.1634	35.9748	37.7972	39.6172	41.4441	43.2791
Coulomb's number		6.242e+18				Mg Enthalpy (kJ/mol)		34.8039	36.5189	38.2339	39.9489	169.439	170.478	171.518	172.558	173.598
Avogadro's number		6.022e+23				MgO Enthalpy (kJ/mol)		-559.304	-556.692	-554.067	-551.442	-548.785	-546.112	-543.442	-540.758	-538.058
						MgO Dissociation Enthalpy (kJ/mol)		608.509	608.503	608.488	608.473	736.212	735.489	734.769	734.038	733.296
						G MgO formation (kJ/mol)		-945.949	-934.383	-922.824	-911.266	-898.416	-877.522	-856.735	-835.97	-815.23
						MgO Voltage Drop		2.45102	2.42105	2.3911	2.36115	2.32786	2.27372	2.21986	2.16605	2.11231
Current Calculation					CO2 Formation Voltage	CO2 Reaction Enthalpy kJ/mol		-378.001	-377.015	-375.991	-374.937	-373.857	-372.756	-371.637	-370.504	-369.359
5.58938e+06	Amps					CO2 Reaction Entropy J/molK		26.5678	27.6167	28.6203	29.5822	30.5059	31.3943	32.25	33.0753	33.8723
						G CO2 Reaction kJ/mol		-409.165	-410.79	-412.425	-414.074	-415.742	-417.43	-419.142	-420.878	-422.64
						CO2 Voltage		-1.06017	-1.06438	-1.06862	-1.07289	-1.07722	-1.08159	-1.08602	-1.09052	-1.09509
						Combined Reaction Voltage		1.39084	1.35666	1.32248	1.28826	1.25064	1.19213	1.13383	1.07553	1.01723
Anode Consumption
					Electrode (due to P)	Voltage Drop per Lead		0.158575	0.166482	0.174381	0.182274	0.190161	0.198044	0.205922	0.213797	0.221668
Amps per cell		120000				Total Lead Voltage Drop		0.317151	0.332964	0.348762	0.364548	0.380323	0.396088	0.411845	0.427593	0.443335
Anodes/cell		24
% Cells Operating		0.85
Operating Cells		47				Total Voltage Drops		16.8789	10.5636	7.08528	5.08162	3.87596	3.10252	2.59478	2.24767	2.0006
Total Cells		55
Amps/anode		5000				Dissociation/Formation Enthalpy kWh/kg Mg		4.79449	4.80006	4.80574	4.81159	6.27767	6.27569	6.27386	6.27199	6.27004
Days until replaced		24				Electrode Heat Losses kWh/kg Mg		2.79782	2.93731	3.07668	3.21594	3.3551	3.49418	3.63318	3.77211	3.91098
Hours until replaced		576				Specific Heat MgO (solid phase) kWh/kg		0.607495	0.611469	0.615366	0.6192	0.62298	0.626714	0.630411	0.634075	0.637712
Amp hours until cell must be replaced		2880000
kW		426.87
hr/(kg Mg)		0.000470023				Gibbs (kJ/mol)		6514.27	4076.94	2734.5	1961.21	1495.89	1197.39	1001.43	867.467	772.116
kWh/kg Mg		0.200639				MgO Reaction Enthalpy kJ/mol		-608.509	-608.503	-608.488	-608.473	-736.212	-735.489	-734.769	-734.038	-733.296
						CO2 Reaction Enthalpy kJ/mol		-189.001	-188.507	-187.996	-187.469	-186.929	-186.378	-185.819	-185.252	-184.68
Electrons/second/anode		3.121e+22				P+Q kJ/mol		122.402	128.505	134.602	140.694	146.782	152.867	158.948	165.026	171.101
Useful Electrons/second		2.90253e+22
						Energy Difference (kJ/mol)		7189.37	4745.44	3396.38	2616.46	2272.25	1966.39	1763.07	1621.73	1518.99
Mg atoms/sec/anode		1.45127e+22				Energy Difference (kWh/kg Mg)		82.1661	54.2349	38.8167	29.903	25.9692	22.4735	20.1499	18.5345	17.3603
mol Mg/sec/anode		0.0240994
g Mg/sec/anode		0.585736
g Mg/sec		14.0577
kg Mg/hr/cell		50.6076
kg Mg/hr		2378.55
C atoms/second/anode		7.25633e+21
mol C/sec/anode		0.0120497
g C/sec/anode		0.144725
kg C/hr/anode		0.521011
kg C/hr/cell		12.5043
kg C/hr		587.7
VCD Energy Consumption
kWh/kg Mg		1
kW		2127.56
Purifier Energy Consumption
kWh/kg Waste		0
h/kg Waste		0.00425053
kW		0
		1.20064

## Sheet: Oxide Energy Data
Source: NIST WebBook		Magnesium					Oxygen (O2 gas)			Magnesium Oxide (MgO solid)					MgO formation		Magnesium silicide (Mg2Si)					Silicon					Silicon dioxide (SiO2)					SiO2 formation		4Mg+SiO2->Mg2Si+2MgO
Temp, K	Temp, C	dHf, kJ/mol	Href, kJ/mol	Htot, kJ/mol	S, J/K-mol	G, kJ/mol	H, kJ/mol	S, J/K-mol	G, kJ/mol	dHf, kJ/mol	Href, kJ/mol	Htot, kJ/mol	S, J/K-mol	G, kJ/mol	dH, kJ/mol	dG, kJ/mol	dHf, kJ/mol	Href, kJ/mol	Htot, kJ/mol	S, J/K-mol	G, kJ/mol	dHf, kJ/mol	Href, kJ/mol	Htot, kJ/mol	S, J/K-mol	G, kJ/mol	dHf, kJ/mol	Href, kJ/mol	Htot, kJ/mol	S, J/K-mol	G, kJ/mol	dH, kJ/mol	dG, kJ/mol	dH, kJ/mol	dG, kJ/mol
298.15	25	0	0	0	32.66	-9.73758	0	205	-61.1207	-601.24	0	-601.24	26.84	-609.242	-1202.48	-1137.89	-77.82	0	-77.82	81.51	-102.122	0	0	0	18.81	-5.6082	-905.49	0	-905.49	50.03	-920.406	-905.49	-853.677	-374.81	-361.25
400	126.85	0	2.6	2.6	40.17	-13.468	3.03	213.9	-82.53	-601.24	4.08	-597.16	38.66	-612.624	-1202.55	-1115.78	-77.82	7.23	-70.59	102.4	-111.55	0	2.16	2.16	25.03	-7.852	-905.49	3.92	-901.57	61.21	-926.054	-906.76	-835.672	-373.74	-356.872
500	226.85	0	5.27	5.27	46.12	-17.79	6.08	220.7	-104.27	-601.24	8.52	-592.72	48.55	-616.995	-1202.06	-1094.14	-77.82	14.79	-63.03	119.3	-122.68	0	4.44	4.44	30.11	-10.615	-905.49	9.18	-896.31	72.92	-932.77	-906.83	-817.885	-373.24	-352.74
600	326.85	0	8.04	8.04	51.16	-22.656	9.25	226.5	-126.65	-601.24	13.18	-588.06	57.04	-622.284	-1201.45	-1072.61	-77.82	22.65	-55.17	133.6	-135.33	0	6.81	6.81	34.44	-13.854	-905.49	15.15	-890.34	83.79	-940.614	-906.4	-800.11	-373.11	-348.66
700	426.85	0	10.91	10.91	55.58	-27.996	12.5	231.5	-149.55	-601.24	18	-583.24	64.46	-628.362	-1200.8	-1051.18	-77.82	30.74	-47.08	146.1	-149.35	0	9.26	9.26	38.22	-17.494	-905.49	21.53	-883.96	93.61	-949.487	-905.72	-782.443	-373.24	-344.603
800	526.85	0	13.89	13.89	59.57	-33.766	15.84	235.9	-172.88	-601.24	22.91	-578.33	71.02	-635.146	-1200.28	-1029.88	-77.82	39.04	-38.78	157.1	-164.46	0	11.77	11.77	41.56	-21.478	-905.49	28.16	-877.33	102.5	-959.33	-904.94	-764.972	-373.67	-340.358
900	626.85	0	17.01	17.01	63.24	-39.906	19.24	239.9	-196.67	-601.24	27.92	-573.32	76.92	-642.548	-1199.9	-1008.61	-77.82	47.52	-30.3	167.1	-180.69	0	13.44	13.44	44.58	-26.682	-905.49	34.97	-870.52	110.5	-969.97	-903.2	-746.618	-374.46	-336.192
922	648.85	0	17.6964	17.6964	64.0474	-41.3553	19.988	240.78	-202.011	-601.24	29.0222	-572.218	78.218	-644.335	-1199.82	-1003.95	-77.82	49.3856	-28.4344	169.3	-184.529	0	13.8074	13.8074	45.2444	-27.9079	-905.49	36.4682	-869.022	112.26	-972.526	-902.817	-742.606	-374.634	-335.252
923	649.85	4.79	21.44	26.23	73.23	-41.3613	20.022	240.82	-202.255	-601.24	29.0723	-572.168	78.277	-644.417	-1216.82	-1003.86	-77.82	49.4704	-28.3496	169.4	-184.706	0	13.8241	13.8241	45.2746	-27.9644	-905.49	36.5363	-868.954	112.34	-972.644	-902.8	-742.424	-408.651	-335.452
1000	726.85	4.79	24.08	28.87	75.98	-47.11	22.7	243.6	-220.9	-601.24	33	-568.24	82.27	-650.51	-1216.92	-985.9	-77.82	56.18	-21.64	176.2	-197.84	0	16.94	16.94	47.33	-30.39	-905.49	41.91	-863.58	117.8	-981.38	-903.22	-730.09	-410.02	-329.04
1100	826.85	4.79	27.51	32.3	79.25	-54.875	26.21	246.9	-245.38	-601.24	38.14	-563.1	87.17	-658.987	-1217.01	-962.844	-77.82	65	-12.82	184.7	-215.99	0	19.59	19.59	49.86	-35.256	-905.49	48.95	-856.54	124.5	-993.49	-902.34	-712.854	-411.68	-320.974
1173	899.85	4.79	30.0139	34.8039	81.4327	-60.7756	28.8015	249.163	-263.528	-601.24	41.936	-559.304	90.4696	-665.514	-1217.02	-945.949
1200	926.85	4.79	30.94	35.73	82.24	-62.958	29.76	250	-270.24	-601.24	43.34	-557.9	91.69	-667.928	-1217.02	-939.7	-77.82	73.99	-3.83	192.5	-234.83	0	22.29	22.29	52.21	-40.362	-905.49	56.06	-849.43	130.7	-1006.27	-901.48	-695.668	-413.12	-312.584
1223	949.85	4.79	31.7289	36.5189	82.8702	-64.8799	30.5834	250.667	-276.034	-601.24	44.5475	-556.692	92.6583	-670.088	-1217.01	-934.383
1273	999.85	4.79	33.4439	38.2339	84.2402	-69.0579	32.3734	252.117	-288.629	-601.24	47.1725	-554.067	94.7633	-674.784	-1216.98	-922.824
1300	1026.85	4.79	34.37	39.16	84.98	-71.314	33.34	252.9	-295.43	-601.24	48.59	-552.65	95.9	-677.32	-1216.96	-916.582	-77.82	83.14	5.32	199.8	-254.42	0	25.04	25.04	54.4	-45.68	-905.49	63.24	-842.25	136.4	-1019.57	-900.63	-678.46	-414.37	-304.234
1323	1049.85	4.79	35.1589	39.9489	85.6102	-73.3399	34.1634	253.567	-301.334	-601.24	49.7975	-551.442	96.8683	-679.64	-1216.95	-911.266
1365	1091.85	4.79	36.5995	41.3895	86.761	-77.0393	35.667	254.785	-312.115	-601.24	52.0025	-549.237	98.6365	-683.876	-1216.92	-901.56	-77.82	89.0875	11.2675	204.545	-267.936	0	26.8275	26.8275	55.8235	-49.3716	-905.49	67.907	-837.583	140.105	-1028.83	-900.077	-667.34	-415.183	-298.706
1366	1092.85	147.1	22.2	169.3	180.3	-76.9898	35.7028	254.814	-312.373	-601.24	52.055	-549.185	98.6786	-683.98	-1472.67	-901.607	-77.82	89.179	11.359	204.618	-268.149	0	26.855	26.855	55.8454	-49.4298	-905.49	67.9788	-837.511	140.162	-1028.97	-900.069	-667.17	-926.7	-299.177
1373	1099.85	147.1	22.3393	169.439	180.419	-78.2761	35.9748	254.933	-314.048	-601.24	52.4545	-548.785	98.8512	-684.508	-1472.42	-898.416
1374	1100.85	147.1	22.3592	169.459	180.436	-78.4599	36.0136	254.95	-314.288	-601.24	52.5116	-548.728	98.8758	-684.584	-1472.39	-897.96	-77.82	89.911	12.091	205.202	-269.857	0	27.0868	27.0868	55.953	-49.7926	-905.49	68.5698	-836.92	140.5	-1029.97	-900.021	-665.887	-926.282	-295.217
1375	1101.85	147.1	22.38	169.48	180.45	-78.6388	36.05	254.975	-314.541	-601.24	52.565	-548.675	98.9125	-684.68	-1472.36	-897.541	-3.33	101.4	98.07	267.4	-269.605	0	27.115	27.115	55.9725	-49.8472	-905.49	68.6425	-836.848	140.55	-1030.1	-900.013	-665.716	-840.352	-294.306
1400	1126.85	147.1	22.9	170	180.8	-83.12	36.96	255.6	-320.88	-601.24	53.9	-547.34	99.83	-687.102	-1471.64	-887.084	-3.33	103.7	100.37	269.1	-276.37	0	27.82	27.82	56.46	-51.224	-905.49	70.46	-835.03	141.8	-1033.55	-899.81	-661.446	-839.28	-284.544
1423	1149.85	147.1	23.3784	170.478	181.122	-87.283	37.7972	256.175	-326.784	-601.24	55.1282	-546.112	100.674	-689.436	-1470.98	-877.522
1473	1199.85	147.1	24.4184	171.518	181.822	-96.333	39.6172	257.425	-339.619	-601.24	57.7982	-543.442	102.509	-694.51	-1469.54	-856.735
1500	1226.85	147.1	24.98	172.08	182.2	-101.22	40.6	258.1	-346.55	-601.24	59.24	-542	103.5	-697.25	-1468.76	-845.51	-3.33	113.1	109.77	275.6	-303.63	0	30.64	30.64	58.41	-56.975	-905.49	77.73	-827.76	146.8	-1047.96	-899	-644.435	-834.79	-245.29
1523	1249.85	147.1	25.4584	172.558	182.522	-105.447	41.4441	258.629	-352.489	-601.24	60.482	-540.758	104.305	-699.677	-1468.08	-835.97
1573	1299.85	147.1	26.4984	173.598	183.222	-114.637	43.2791	259.779	-365.399	-601.24	63.182	-538.058	106.055	-704.952	-1466.59	-815.23
1600	1326.85	147.1	27.06	174.16	183.6	-119.6	44.27	260.4	-372.37	-601.24	64.64	-536.6	107	-707.8	-1465.79	-804.03	-3.33	122.6	119.27	281.6	-331.29	0	33.51	33.51	60.26	-62.906	-905.49	85.03	-820.46	151.5	-1062.86	-898.24	-627.584	-830.11	-205.63
1684	1410.85	147.1	28.8072	175.907	184.776	-135.256	47.3528	262.332	-394.414	-601.24	69.176	-532.064	109.94	-717.203	-1463.3	-769.48	-3.33	130.58	127.25	286.64	-355.452	0	35.9208	35.9208	61.814	-68.174	-905.49	91.162	-814.328	155.448	-1076.1	-897.602	-613.514	-826.179	-172.733
1685	1411.85	147.1	28.828	175.928	184.79	-135.443	47.3895	262.355	-394.679	-601.24	69.23	-532.01	109.975	-717.318	-1463.27	-769.071	-3.33	130.675	127.345	286.7	-355.745	48.47	37.72	86.19	91.56	-68.0886	-905.49	91.235	-814.255	155.495	-1076.26	-947.834	-613.497	-826.132	-172.344
1700	1426.85	147.1	29.14	176.24	184.8	-137.92	47.96	262.7	-398.63	-601.24	70.07	-531.17	110.3	-718.68	-1462.78	-762.89	-3.33	132	128.67	287.3	-359.74	48.47	38.12	86.59	91.8	-69.47	-905.49	92.37	-813.12	156	-1078.32	-947.67	-610.22	-825.51	-167.1

## Sheet: Membrane Cost
Membrane Tube Cost Model
Summary			Units		Tube cost by unit operation		Tube cost by category
Cost per tube		78.329	$/tube, assume $500 max		Powder	55.2382	Materials	57.5339
Tube utilization each cell		450	Tubes/cell		Binder	2.29572	Capital	11.1917
Number of cells		47	Cells		Milling/mixing	0.763408	Labor	5.99113
Tube lifetime		4000	Hours/tube		Extrusion	8.55641	Consumables	3.50931
Total tube production goal		46318.5	Tubes/year		Firing	7.42856	Energy	0.0676571
Total annual production cost incl depreciation		3.62808e+06	$/year		Testing	1.8878	Disposal	0.0353875
Total up-front capital cost		3180000	$		Supervisors	2.15896
Total capital depreciation/year		518381	$/year		Total	78.329	Total	78.329
Total powder cost/year		2558550	$/year
Overall powder yield		0.731538	Tubes mass/purchased powder		Supervisors	1
Total powder consumption		51.171	Tonnes/year	US prod 25 kT/yr	Salary	80000
Total labor cost/year		277500	$/year		Total cost	100000	Incl. fringe
Total production workers		3.3	people
Total energy cost		3133.77			Tube cost vs. production volume (update manually)
Total disposal cost		1639.09			Volume, tubes/yr	3325	8000	12000	16000	20000	24000	28000	32000	36000	40000	44000	48000	52000	56000	60000
Dimensions, Mass, Powder			Units		Powder	19.0526	19.0437	19.0375	19.0375	19.0375	19.0375	19.0375	19.0375	19.0375	19.0362	19.0364	19.0365	19.0365	19.0366	19.0367
Fired tube upper length		10	cm		Binder	0.791835	0.791466	0.791206	0.791206	0.791206	0.791206	0.791206	0.791206	0.791206	0.791154	0.791159	0.791163	0.791166	0.791169	0.791171
Fired tube immersion depth		40	cm		Milling/mixing	80.1163	33.3606	22.2759	16.7336	13.4082	11.1913	9.60775	8.42011	7.49639	6.7574	6.15279	5.64894	5.22261	4.85718	4.54047
Fired tube inner diameter		3.6	cm		Extrusion	206.904	86.3802	57.8067	43.5199	34.9479	29.2332	25.1513	22.0898	19.7087	17.8038	16.2452	14.9464	13.8475	12.9055	12.0891
Fired tube thickness		0.2	mm		Firing	63.4557	27.7749	19.3159	18.2114	15.0487	12.9402	11.4342	11.8671	10.8149	9.97327	9.28455	9.75237	9.1866	8.70173	8.28143
Fired tube outer diameter		4	cm		Testing	99.187	41.3285	27.6116	20.7531	16.6381	13.8947	11.9351	10.4655	9.32238	8.40792	7.65972	7.03623	6.50866	6.05645	5.66454
Fired tube volume		123.683	cm3		Supervisors	30.0752	12.5	8.33333	6.25	5	4.16667	3.57143	3.125	2.77778	2.5	2.27273	2.08333	1.92308	1.78571	1.66667
Zirconia theoretical density		5.94	g/cm3		Total	499.583	221.179	155.172	125.297	104.872	91.2547	81.5284	75.7962	69.9489	65.2698	61.4425	59.2949	56.5161	54.1343	52.07
Fired zirconia density		5.8806	g/cm3
Final finished zirconia tube mass		0.72733	kg		Tube cost by category
Average powder utilization		0.9	Due to extra material in each green body		Volume, tubes/yr	3325	8000	12000	16000	20000	24000	28000	32000	36000	40000	44000	48000	52000	56000	60000
Zirconia powder mass per tube		0.808144	kg/tube		Materials	19.8445	19.8352	19.8287	19.8287	19.8287	19.8287	19.8287	19.8287	19.8287	19.8274	19.8275	19.8276	19.8277	19.8278	19.8278
Powder price		50	$/kg		Capital	110.791	46.0476	30.6984	26.1488	20.919	17.4325	14.9422	14.6369	13.0106	11.7095	10.645	10.7996	9.96886	9.2568	8.63968
Total powder purchase per year		51171	kg/year		Labor	364.662	151.562	101.042	75.7812	60.625	50.5208	43.3036	37.8906	33.6806	30.3125	27.5568	25.2604	23.3173	21.6518	20.2083
Powder purchase per green tube shot		0.850695	kg/tube		Consumables	3.31148	3.3106	3.31042	3.31038	3.31033	3.31031	3.31031	3.31028	3.31021	3.31026	3.3102	3.31024	3.3102	3.31024	3.31019
Total powder cost/year		2558550	$/year		Energy	0.942488	0.391722	0.261148	0.195861	0.156689	0.130574	0.11192	0.0979304	0.0870493	0.0783443	0.0712221	0.065287	0.0602649	0.0559602	0.0522296
Green Body and Binder					Disposal	0.0317783	0.0317707	0.0317692	0.0317687	0.0317684	0.0317682	0.0317684	0.031768	0.0317674	0.0317677	0.0317673	0.0317676	0.0317673	0.0317676	0.0317673
Green zirconia powder volume fraction		0.5	zirconia volume/total volume
Green tube volume		274.851	cm3		Total	499.583	221.179	155.172	125.297	104.872	91.2547	81.5284	75.7962	69.9489	65.2698	61.4425	59.2949	56.5161	54.1343	52.07
Green binder volume fraction		0.1
Green porosity		0.4	pore volume fraction
Binder/zirconia volume ratio		0.2	cm3/cm3
Binder density		1.3	g/cm3
Binder/zirconia mass ratio		0.0442132	kg/kg
Binder price		47	$/kg
Binder mass purchase		2262.43	kg/year
Total binder cost		106334
Unit Operations Cost Model	Units	Milling	Mixing	Extrusion	Firing	Testing/QA	Total Costs
Zirconia powder or parts entering	(kg or parts)/year	51171	51171	60152	55339	51465
Yield	%	1	0.95	0.92	0.93	0.9
Powder or parts exiting	(kg or parts)/year	51171	48611.5	55339	51465	46318.5
Machine capacity	kg or parts	20	20	1	160	1
Machine cycle time	hours	1	1	0.0222222	48	0.0833333
Machine uptime	%	0.9	0.7	0.5	0.9	0.85
8-hour shifts per machine-week	#	1	5	4	3	5
Machine operation hours/year	hours/year	1800	7000	4000	5400	8500
Machine annual output	(kg or parts)/year	36000	140000	180000	18000	102000
Number of machines	machines	2	1	1	4	1
Machine cost	$/machine	0	80000	2000000	250000	100000
Machine total cost	$ capital	0	80000	2000000	1000000	100000	3180000
Machine depreciation lifetime	years	7	5	7	5	6
Machine cost/year	$/year	0	16000	285714	200000	16666.7	518381
Workers/machine	#	0	0.1	2	0.25	1
Workers/shift	#	0	0.1	2	1	1
Total workers	#	0	0.1	1.6	0.6	1
Annual salary	$/year	40000	40000	40000	40000	50000
Fringe rate	%	0.25	0.25	0.25	0.25	0.25
Annual labor cost	$/year	0	5000	80000	30000	62500	177500
Other media or consumables	Description	Milling media	Mixing blades	Molds	Kiln furniture	Fittings etc.
Media production	(kg or parts)/piece	2000	20000	10000	100	200
Media cost	$/piece	50	5000	5000	200	30
Total media cost	$/year	1279.28	12792.8	30076	110678	7719.75	162546
Machine specific energy usage	kW/machine	1	1	2	10	0.5
Total energy usage	kWh/year	2558.55	2558.55	2673.42	166017	2144.38
Total energy cost	$/year	16.01	16.01	48.5404	3014.28	38.9333	3133.77
Disposal cost	$/(kg or tube)	0.1	0.1	0.1	0.1	0.1	kg/yr YSZ waste
Material to dispose	(kg or parts)/year	0	2558.55	4812.16	3873.73	5146.5	14325.7
Total disposal cost	$/year	0	255.855	481.216	387.373	514.65	1639.09
Total operation cost	$/year	1295.29	34064.6	396320	344080	87440

## Sheet: Mixture Data
Mixture Data
Assuming mixture behave ideally
	Molar Mass	Total Mass Flow			Bath fractions
HHC Cell	32.3003	9013.95			moles	fract
Bath Out	18.9577	223.986		CaF2	1.37705	0.333116
VCD Feed	59.4239	7238.68		MgF2	1.72568	0.417451
Recycle	42.5271	235.265		LiF	0.507939	0.122873
				KF	0.272145	0.0658333
				NaF	0.251035	0.0607267
				YF3	0	0	not included
				MgO	0.222294	0.053774
				Total	4.13385	1
Volume
Volume is dependent on temperature
Mg Volume Reference: https://pubs.acs.org/doi/pdf/10.1021/j100810a038
Sn Volume Reference:
Temperature (K)			1123	1173	1223	1273	1323	1373	1423	1473	1523	1573
VCD Feed (Liters/hr)			2246.35	2263.34	2280.6	2298.13	2315.96	2334.07	2352.48	2371.2	2390.24	2409.6
Recycle (Liters/hr)			10.6696	10.7245	10.7799	10.8359	10.8924	10.9496	11.0073	11.0657	11.1247	11.1843
VCD Specific Volume (L/kg)			0.310326	0.312673	0.315057	0.31748	0.319942	0.322444	0.324988	0.327574	0.330204	0.332879
Recycle Specific Volume (L/kg)			0.0453515	0.0455846	0.0458201	0.0460581	0.0462985	0.0465415	0.046787	0.0470351	0.0472859	0.0475393
Mg Molar Volume			15.8159	15.9533	16.0931	16.2354	16.3802	16.5276	16.6777	16.8306	16.9863	17.1448
Sn Molar Volume			17.9456	18.0378	18.131	18.2252	18.3203	18.4165	18.5136	18.6118	18.711	18.8113
VCD Feed Density (g/cm3)			2.49408	2.47424	2.45439	2.43453	2.41466	2.39478	2.3749	2.355	2.33509	2.31517
Recycle Density (g/cm3)			5.71509	5.68231	5.64951	5.61669	5.58385	5.55099	5.5181	5.48519	5.45225	5.41929
Bath info
https://info.ornl.gov/sites/publications/Files/Pub25407.pdf
MgF2 Molar Volume cm3/mol			24.525	24.75	24.975	25.2	25.425	25.65	25.875	26.1	26.325	26.55
CaF2 Molar Volume cm3/mol			28.5	28.7	28.9	29.1	29.3	29.5	29.7	29.9	30.1	30.3
KF			22.2334	22.5234	22.8134	23.1034	23.3934	23.6834	23.9734	24.2634	24.5534	24.8434
LiF			15.3689	15.5514	15.734	15.9164	16.0989	16.2814	16.464	16.6465	16.8289	17.0114
NaF			34.6835	35.4085	36.1335	36.8585	37.5835	38.3085	39.0335	39.7585	40.4835	41.2085
YF3													not included
MgO
Bath Density g/cm3			2.44452	2.42086	2.39767	2.37491	2.35258	2.33067	2.30916	2.28805	2.26731	2.24695

## Sheet: Streams
PROCESS STREAMS
Enter process streams only on this sheet. (Do not not enter utilities such as cooling water, compressed gas, etc.)
Inputs and outputs must be at 25C and 1bar. Include compressors on the 'Equipment' sheet if gas feeds must be pressurized.
											Guide
Magnesium	Primary product						Guide
8	Primary product Stream #										Check mass balances before continuing here.
2127.56	[kg/hr] Rate of production (@ full capacity)						ERROR CHECKING: MASS BALANCES				ECONOMIC VALUE OF STREAMS
2283.11	[kg/hr] Targeted Production (@ full capacity)							O	y		Cost-year Dollars: 2012
155.548	[kg/hr] Departure from Target						Mass Balance	Element Bal.	Element Bal.			Raw Materials	Revenues	Net Value
					Guide		[kg/hr]	[kg/hr]	[kg/hr]			[$/h]	[$/h]	[$/h]
24					rectify		-1.0516e-12	6.17284e-13	0			-2600.46	5149.98	2549.52
Stream Summary at 100% Plant Capacity					Sum of stream's mass fractions						Suggested Value		Manually entered value	Value flow
Stream #	Description	Phase	Input/Output	Mass Flow
			[select]	[kg/hr]							[$/kg]	[Select]	[$/kg]	[$/h]	Justification, sources
1	Magnesium Oxide Feed	solid	in	3861.07	1		3861.07	1544.9	0		1.79828	bypass	0.25	-965.269
2	Anode Feed	solid	in	582.271	1		582.271	0	0		0.58	accept		-337.717
3	Magnesium Fluoride Feed	liquid	in	232.833	1		232.833	0	0		1.97733	accept		-460.388
4	Cathode Feed	liquid	in	83.7082	1		83.7082	9.942	0		10	accept	8	-837.082
5	Vented O2	liquid	out	2133.55	1		-2133.55	-1551.28	0		0	bypass	0	0
6	Bath Out	liquid	out	263.512	1		-263.512	-3.55657	0		1.36284	bypass	0	0
8	Product	liquid	out	2127.56	1		-2127.56	0	0		2.42061	accept		5149.98
10	Waste	liquid	out	235.265	1		-235.265	0	0		#N/A	bypass	0	0
					0		error	0	0		#DIV/0!	bypass	0	0
					0		error	0	0		#DIV/0!	bypass	0	0

## Sheet: Compositions
COMPOSITION OF PROCESS STREAMS
Describe the composition of the process streams that appear on the 'Streams' sheet. This area is not for the input of utilities such as cooling water and compressed gas.
				Guide
																																ERROR CHECKING: MASS BALANCES
60				Find issue below.																									Specific value	Species value flow (absolute)		O	y	CO2	C	Fe
																											Stream	Species				Element	Element	-2133.55	582.271	-54.0107
COMPOSITION OF EACH PROCESS STREAM				Mass Fraction	ENTER Molecular Formula (one species per line)																						Flow	Flow				Flow	Flow	Flow	Flow	Flow
line#	Stream #	Phase	Species Name	[wt/wt]	1		2		3		4		5		6		7		8		9		10		Formula	MW	[kg/hr]	[kg/hr]	[$/kg]	[$/h]		[kg/hr]	[kg/hr]	[kg/hr]	[kg/hr]	[kg/hr]
1	1	solid	Magnesium Oxide	0.899	Mg	1	O	1																	MgO	40.3044	3861.07	3471.11	1.9	6595.1		1377.9	0	0	0	0
2	1	solid	Calcium Oxide	0.02	Ca	1	O	1																	CaO	56.0774	3861.07	77.2215	0.15	11.5832		22.032	0	0	0	0
3	1	solid	Aluminum Oxide	0.01	Al	2	O	3																	Al2O3	101.961	3861.07	38.6107	2.29637	88.6646		18.176	0	0	0	0
4	1	liquid	Iron Oxide	0.02	Fe	2	O	3																	Fe2O3	159.688	3861.07	77.2215	2.75071	212.414		23.2108	0	0	0	0
5	1	liquid	Silicon Oxide	0.05	Si	1	O	2																	SiO2	60.0843	3861.07	193.054	0.15	28.9581		102.814	0	0	0	0
6	1	gas	Chlorine	0	Cl	1																			Cl	35.453	3861.07	0	0	0		0	0	0	0	0
7	1	solid	Sodium Oxide	0	Na	2	O	1																	Na2O	61.9788	3861.07	0	0	0		0	0	0	0	0
8	1	liquid	Potassium Oxide	0	K	2	O	1																	K2O	94.196	3861.07	0	0	0		0	0	0	0	0
9	1	solid	Zinc Oxide	0.001	Zn	1	O	1																	ZnO	81.3894	3861.07	3.86107	1.7	6.56383		0.759004	0	0	0	0
10	1	liquid	Yttrium Oxide	0	Y	2	O	3																	Y2O3	225.81	3861.07	0	0	0		0	0	0	0	0
11	2	solid	Carbon	1	C	1																			C	12.0107	582.271	582.271	0.58	337.717		0	0	0	582.271	0
12	3	liquid	Magnesium Fluoride	0.830235	Mg	1	F	2																	MgF2	62.3018	232.833	193.306	1.88	363.415		0	0	0	0	0
13	4	liquid	Tin	0	Sn	1																			Sn	118.71	83.7082	0	0	0		0	0	0	0	0
14	5	gas	CO2	1	C	1	O	2																	CO2	44.0095	2133.55	2133.55	0	0		1551.28	0	-2133.55	0	0
15	6	liquid	Magnesium Fluoride	0.408	Mg	1	F	2																	MgF2	62.3018	263.512	107.513	1.88	202.125		0	0	0	0	0
16	6	liquid	Calcium Fluoride	0.408	Ca	1	F	2																	CaF2	78.0748	263.512	107.513	0.4	43.0052		0	0	0	0	0
17	6	liquid	Magnesium Oxide	0.034	Mg	1	O	1																	MgO	40.3044	263.512	8.95942	1.9	17.0229		3.55657	0	0	0	0
18	6	liquid	Yttrium Fluoride	0	Y	1	F	3																	YF3	145.901	263.512	0	0	0		0	0	0	0	0
19	6	liquid	Sodium Fluoride	0.04	Na	1	F	1																	NaF	41.9881	263.512	10.5405	1	10.5405		0	0	0	0	0
20	6	liquid	Potassium Fluoride	0.06	K	1	F	1																	KF	58.0967	263.512	15.8107	3.8	60.0808		0	0	0	0	0
21	8	liquid	Magnesium	0.997044	Mg	1																			Mg	24.305	2127.56	2121.27	2.4	5091.04		0	0	0	0	0
22	8	liquid	Tin	0.00149781	Sn	1																			Sn	118.71	2127.56	3.18668	16.51	52.6121		0	0	0	0	0
23	8	liquid	Zinc	0.00145804	Zn	1																			Zn	65.39	2127.56	3.10207	2.0375	6.32047		0	0	0	0	0
24	8	liquid	Iron	0	Fe	1																			Fe	55.845	2127.56	0	0	0		0	0	0	0	0
25	8	liquid	Aluminum	0	Al	1																			Al	26.9815	2127.56	0	0	0		0	0	0	0	0
26	8	liquid	Silicon	0	Si	1																			Si	28.0855	2127.56	0	0	0		0	0	0	0	0
27	10	liquid	Tin	0.3	Sn	1																			Sn	118.71	235.265	70.5795	16.51	1165.27		0	0	0	0	0
28	10	liquid	Aluminum	0.0868584	Al	1																			Al	26.9815	235.265	20.4348	#N/A	#N/A		0	0	0	0	0
29	10	liquid	Iron	0.229574	Fe	1																			Fe	55.845	235.265	54.0107	#N/A	#N/A		0	0	0	0	-54.0107
30	10	liquid	Silicon	0.383568	Si	1																			Si	28.0855	235.265	90.2401	#N/A	#N/A		0	0	0	0	0
31	3	liquid	Yttrium Fluoride	0	Y	1	F	3																	YF3	145.901	232.833	0	0	0		0	0	0	0	0
32	3	liquid	Sodium Fluoride	0.0452707	Na	1	F	1																	NaF	41.9881	232.833	10.5405	1	10.5405		0	0	0	0	0
33	3	liquid	Potassium Fluoride	0.067906	K	1	F	1																	KF	58.0967	232.833	15.8107	3.8	60.0808		0	0	0	0	0
34	3	liquid	Lithium Fluoride	0.0565883	Li	1	F	1																	LiF	25.9394	232.833	13.1756	2	26.3512		0	0	0	0	0
35	6	liquid	Lithium Fluoride	0.05	Li	1	F	1																	LiF	25.9394	263.512	13.1756	2	26.3512		0	0	0	0	0
36	3	liquid	Yttrium Oxide	0	Y	2	O	3																	Y2O3	225.81	232.833	0	0	0		0	0	0	0	0
37	1	liquid	Manganese Oxide	0	Mn	1	O	1																	MnO	70.9374	3861.07	0	0	0		0	0	0	0	0
38	10	liquid	Manganese	0	Mn	1																			Mn	54.938	235.265	0	0	0		0	0	0	0	0
39	4	liquid	Tin Oxide	1	Sn	1	O	1																	SnO	134.709	83.7082	83.7082	#N/A	#N/A		9.942	0	0	0	0
40	2	liquid	Zirconia	0	Zr	1	O	2																	ZrO2	123.223	582.271	0	0	0		0	0	0	0	0
41	10	liquid	Zirconium	0	Zr	1																			Zr	91.224	235.265	0	0	0		0	0	0	0	0
42	4	liquid	Gold	0	Au	1																			Au	196.966	83.7082	0	0	0		0	0	0	0	0
43	4	liquid	Copper	0	Cu	1																			Cu	63.546	83.7082	0	0	0		0	0	0	0	0
44	4	liquid	Lead	0	Pb	1																			Pb	207.2	83.7082	0	0	0		0	0	0	0	0
45	8	liquid	Gold	0	Au	1																			Au	196.966	2127.56	0	0	0		0	0	0	0	0
46	8	liquid	Copper	0	Cu	1																			Cu	63.546	2127.56	0	0	0		0	0	0	0	0
47	8	liquid	Lead	0	Pb	1																			Pb	207.2	2127.56	0	0	0		0	0	0	0	0
48	10	liquid	Gold	0	Au	1																			Au	196.966	235.265	0	0	0		0	0	0	0	0
49	10	liquid	Copper	0	Cu	1																			Cu	63.546	235.265	0	0	0		0	0	0	0	0
50	10	liquid	Lead	0	Pb	1																			Pb	207.2	235.265	0	0	0		0	0	0	0	0

[truncated: 10 more sheets: Equipment, Capex, New Capex, Opex, Summary, Financial, Utilities, Reference, Appendix, ParameterView]
